# Supplementary material for: The benthic sea-silk-thread displacement of a sessile bivalve, Pinctada imbricata radiata (Leach, 1819) in the Arabian-Persian Gulf
Source: PLoS One. 2019 May 1;14(5):e0215865. doi: 10.1371/journal.pone.0215865 (PMC6493730; doi:10.1371/journal.pone.0215865)
Supplement: S1 Data — (XLSX) [file pone.0215865.s001.xlsx]

## Sheet: Sheet1
Days	Displacement (cm)	Number of bissum thread used in the displacement	Orientation/ displacement
D1	4	1	Horizontal displacement
D2	3	1	Horizontal displacement
D3	4	1	Horizontal displacement
D4	2	1	Horizontal displacement
D5	3	1	Horizontal displacement
D6	4	1	Horizontal displacement
D7	3	1	Horizontal displacement
D8	2	1	Horizontal displacement
D9	3	1	Horizontal displacement
D10	pause	x	Grouped with other specimen
D11	1	3	Vertical displacement
D12	1.5	3	Vertical displacement
D13	1	3	Vertical displacement
D14	pause	x	Vertical displacement
D15	1.5	3	topped on the surface
D16	drop from surface to bottom	x	Detachment / drop
	Todal displacement	Total Days	Average cm/day
Horizontal displacement	29	9	3.22222
Vertical displacement	5	4	1.25
